# Supplementary material for: Genome-wide analyses across Viridiplantae reveal the origin and diversification of small RNA pathway-related genes
Source: Commun Biol. 2021 Mar 25;4:412. doi: 10.1038/s42003-021-01933-5 (PMC7994812; doi:10.1038/s42003-021-01933-5)
Supplement: Supplementary file 4 — Supplementary Data 1–6 [file 42003_2021_1933_MOESM4_ESM.xlsx]

## Sheet: Supplementary data S1
Supplementary data S1. Taxonomy and sequencing data information of the species used in this study
Order	Classification	Name	ID Abbreviation	Genome size	Genes	Morphology	Habitat	Source
1	Angiosperms	Oryza sativa japonica	AT	389Mb	40560	multicellular	terrestrial	GCA_000001735.2
2	Angiosperms	Arabidopsis thaliana	LOC_Os	117Mb	27362	multicellular	terrestrial	GCA_001433935.1
3	Angiosperms	Amborella trichopoda	AMBTR	706 Mb	26846	multicellular	terrestrial	GCA_000471905.1
4	Gymnosperms	Ginkgo biloba	Gb	10610Mb	41840	multicellular	terrestrial	GigaDB
5	Ferns	Azolla filiculoides	Azfi	750Mb	20201	multicellular	terrestrial (secodarily aquatic)	www.fernbase.org
6	Ferns	Salvinia cucullata	Sacu	260Mb	19914	multicellular	terrestrial (secondarily aquatic)	www.fernbase.org
7	Lycophytes	Selaginella moellendorffii	Selmo	212.6Mb	22285	multicellular	terrestrial	GCA_000143415.2
8	Mosses	Physcomitrella patens	Pp	472Mb	32273	multicellular	terrestrial	GCA_003032435.1
9	Liverworts	Marchantia polymorpha	Mapoly	225.8 Mb	19138	multicellular	terrestrial	GCA_000002425.2
10	Hornworts	Anthoceros angustus	AANG	119.3 Mb	14629	multicellular	terrestrial	https://doi.org/10.5061/dryad.msbcc2ftv
11	streptophyte algae	Mesotaenium endlicherianum	ME	163 Mb	11080	unicellular	subaerial	CNSA CNP0000746
12	streptophyte algae	Spirogloea muscicola	SM	174 Mb	27137	unicellular	subaerial	CNSA CNP0000747
13	streptophyte algae	Coleochaete orbicularis*	Coleochaete_orbicularis	xxx	31150	multicellular	freshwater	1KP (www.onekp.com)
14	streptophyte algae	Chara braunii	Chabr	1750Mb	35885	multicellular	freshwater	GCA_003427395.1
15	streptophyte algae	Klebsormidium nitens	Klefl	104 Mb	16215	multicellular	subaerial	GCA_000708835.1
16	streptophyte algae	Chlorokybus atmophyticus	Chrsp	88Mb	9300	unicellular	subaerial	GCA_009103225.1
17	streptophyte algae	Mesostigma viride	Mesvi	442 Mb	24 431	unicellular	freshwater	GCA_009103195.1
18	Chlorophyta	Volvox carteri	Volca	131.2Mb	14247	multicellular	freshwater	GCA_000143455.1
19	Chlorophyta	Chlamydomonas reinhardtii	Cre	111.1Mb	17741	unicellular	freshwater	GCA_000002595.2
20	Chlorophyta	Dunaliella salina	Dusal	343.7Mb	16697	unicellular	marine	GCA_002335675.1
21	Chlorophyta	Chromochloris zofingiensis	Cz	58 Mb	15274	unicellular	subaerial	JGI v5.2.3.2
22	Chlorophyta	Ulva mutabilis	UM	98.5Mb	12924	multicellular	marine	GCA_000611645.1
23	Chlorophyta	Coccomyxa subellipsoidea	Cocsu	48.8Mb	9839	unicellular	subaerial	GCA_900538255.1
24	Chlorophyta	Chlorella variabilis	Chlva	46.2Mb	9791	unicellular	freshwater	GCA_002245835.2
25	Chlorophyta	Bathycoccus prasinos	Batpr	15.1Mb	7900	unicellular	marine	GCA_002220235.1
26	Chlorophyta	Ostreococcus lucimarinus	Ostlu	13.2Mb	7603	unicellular	marine	GCA_000214015.2
27	Chlorophyta	Ostreococcus tauri	Ostta	12.9Mb	7699	unicellular	marine	GCA_000092065.1
28	Chlorophyta	Micromonas commoda RCC299	MiccoRCC	20.9Mb	10575	unicellular	marine	GCA_000090985.2
29	Chlorophyta	Micromonas pusilla CCMP1545	Micpu	21.9Mb	10575	unicellular	marine	GCA_000151265.1
30	Rhodoplantae	Porphyra umbilicalis	Porum	87.6Mb	13125	multicellular	marine	GCA_002049455.2
31	Rhodoplantae	Porphyridium purpureum	Porpu	19.7Mb	8355	unicellular	subaerial/brackish	GCA_000397085.1
32	Rhodoplantae	Chondrus crispus	Chocr	105Mb	9606	multicellular	marine	GCA_000350225.2
33	Rhodoplantae	Cyanidioschyzon merolae	Cyame	16.5Mb	5331	unicellular	thermoacidophilic	GCA_000091205.1
34	Glaucoplantae	Cyanophora paradoxa	Cyapa	70.2Mb	3900	unicellular	freshwater	GCA_004431415.1
	* transcriptome data

## Sheet: Supplementary data S2
Supplementary data S2: Detailed information regarding the species used in phylogenetic analyses
Organism	Classification	Abbreviation	Source
Picea_abies	Gymnosperms	Pab	JGI annotation of assembly v1
Gnetum_montanum	Gymnosperms	TnS	DRYAD website
Cinnamomum_kanehirae	Angiosperms	CINKAN	NCBI (genome_assembly_id 405569)
Populus_trichocarpa	Angiosperms	POPTRI	JGI annotation of assembly v3
Magnolia_biondii	Angiosperms	MAGBIO	unpublished genome
Aquilegia_coerulea	Angiosperms	AQUCOE	JGI annotation of assembly v1
Prunus_persica	Angiosperms	PRUPER	JGI annotation of assembly v1
Medicago_truncatula	Angiosperms	MEDTRU	JCVI Medicago Truncatula Genome Project
Vitis_vinifera	Angiosperms	VITVIN	Genoscope
Ceratophyllum_demersu	Angiosperms	CERDE	CoGe id=56571
Phalaenopsis_equestris	Angiosperms	PHAEQU	NCBI (genome_assembly_id=245503)
Musa_acuminata	Angiosperms	MUSACU	banana-genome.cirad.fr DH-Pahang v1
Nymphaea_colorata	Angiosperms	NCOLOR	BIG Data Center(GWHAAYW00000000)
Huperzia_lucidula	Lycophytes	Huplu	1KP (www.onekp.com)
Huperzia_squarrosa	Lycophytes	Hupsq	1KP (www.onekp.com)
Isoetes_sp.	Lycophytes	Lsosp.	1KP (www.onekp.com)
Isoetes_tegetiformans	Lycophytes	Lsote	1KP (www.onekp.com)
Huperzia_myrsinites	Lycophytes	Hupmy	1KP (www.onekp.com)
Selaginella_wallacei	Lycophytes	Selwa	1KP (www.onekp.com)
Selaginella uncinata	Lycophytes	Sunm	Paper research (DOI 10.1186/s13059-017-1291-2)
Isoetes sinensis	Lycophytes	Isim	Paper research (DOI 10.1186/s13059-017-1291-2)
Lycopodium cernuum	Lycophytes	Lcem	Paper research (DOI 10.1186/s13059-017-1291-2)
Selaginella moellendorffii	Lycophytes	Selmo	Paper research (DOI 10.1186/s13059-017-1291-2)
Sphagnum_fallax	mosses	Sphfalx	JGI(https://phytozome-next.jgi.doe.gov/)
Ceratodon_purpureus	mosses	Cepur	JGI(https://phytozome-next.jgi.doe.gov/)
Hypnum_curvifolium	mosses	Hycur	unpublished genome
Entodon_seductrix	mosses	Ensed	unpublished genome
Thuidium_delicatulum	mosses	Thdel	unpublished genome
Ulota_hutchinsiae	mosses	Ulhut	unpublished genome
Trichocolea_tomentella	mosses	Trtom	unpublished genome
Anthoceros_punctatus	hornworts	Apun	https://doi.org/10.6084/ m9.figshare.9974999
Anthoceros_agrestis	hornworts	Aagr	https://doi.org/10.6084/ m9.figshare.9974999
Anthoceros_angustus	hornworts	AANG	https://doi.org/10.5061/dryad.msbcc2ftv
Azolla caroliniana	ferns	Acam	Paper research (DOI 10.1186/s13059-017-1291-2)
Asplenium nidus	ferns	Anim	Paper research (DOI 10.1186/s13059-017-1291-2)
Cyrtomium fortunei	ferns	Cfom	Paper research (DOI 10.1186/s13059-017-1291-2)
Dicranopteris pedata	ferns	Dpem	Paper research (DOI 10.1186/s13059-017-1291-2)
Equisetum ramosissimum	ferns	Eram	Paper research (DOI 10.1186/s13059-017-1291-2)
Microlepia platyphylla	ferns	Mplm	Paper research (DOI 10.1186/s13059-017-1291-2)
Osmunda vachellii	ferns	Ovam	Paper research (DOI 10.1186/s13059-017-1291-2)
Phymatosorus cuspidatus	ferns	Pcum	Paper research (DOI 10.1186/s13059-017-1291-2)
Pteris vittata	ferns	Pvim	Paper research (DOI 10.1186/s13059-017-1291-2)
Sphenomeris chinensis	ferns	Schm	Paper research (DOI 10.1186/s13059-017-1291-2)
Salvinia cucullata	ferns	Scum	Paper research (DOI 10.1186/s13059-017-1291-2)
Salvinia molesta	ferns	Smlm	Paper research (DOI 10.1186/s13059-017-1291-2)
Vandenboschia striata	ferns	Vstm	Paper research (DOI 10.1186/s13059-017-1291-2)
Cylindrocystis cushleckae	Zygnematophyceae	Cylcu	1KP (www.onekp.com)
Mougeotia sp.	Zygnematophyceae	Mousp	1KP (www.onekp.com)
Zygnemopsis sp.	Zygnematophyceae	Zygsp	1KP (www.onekp.com)
Spirogloea muscicola	Zygnemataceae	Spimu	1KP (www.onekp.com)
Penium margaritaceum	Zygnemataceae	Penma	Figshare (https://figshare.com/)
Spirogyra pratensis	Zygnemataceae	Spipr	Figshare (https://figshare.com/)
Mougeotia scalaris	Zygnemataceae	Mousc	Figshare (https://figshare.com/)
Coleochaete irregularis	Coleochaetaceae	Colir	1KP (www.onekp.com)
Coleochaete scutata	Coleochaetaceae	Colsc	1KP (www.onekp.com)
Chaetosphaeridium globosum	Chaetosphaeridiaceae	Chagl	1KP (www.onekp.com)
Klebsormidium subtile	Klebsormidiaceae	Klesu	1KP (www.onekp.com)
Entransia fimbriata	Klebsormidiaceae	Entfi	1KP (www.onekp.com)
Entransia	Klebsormidiaceae	Klebsormidiaceae	Figshare (https://figshare.com/)
Elakatothrix viridis	Klebsormidiaceae	Elavi	Figshare (https://figshare.com/)
Nitella mirabilis	Charophyceae	Nitmi	Figshare (https://figshare.com/)

## Sheet: Supplementary data S3
Supplementary data S3: The genes involved in small RNA pathways (in this study)
	DCL1(Endoribonuclease Dicer)	DCL2/3/4	DCL-Algae	DCL-New	AGO1/5/10(Protein argonaute)	AGO2/3/7	AGO4/6/8/9	AGO-Algae	DRB1(Double-stranded RNA-binding protein)	DRB2/3/5	DRB4	SE(Serrate RNA effector molecule)	HEN1	URT1(RNA uridylyltransferase 1)	HESO1(Protein HESO1)	SDN1/2/3 (Small RNA degrading nuclease)	SDN5 (Small RNA degrading nuclease 5)	NRPA1(DNA-directed RNA polymerase I)	NRPB1(DNA-directed RNA polymerase II subunit 1)	NRPC1 (DNA-directed RNA polymerase III subunit 1)	NRPD1/E1	NRPA2(DNA-directed RNA polymerase I subunit 2)	NRPB2	NRPC2	NRPD2	NRPA3	NRPB3	NRPB4	NRPD4	NRPB\D\E5	NRPA7	NRPB7	NRPC7	NRPD/E7	RDR1/2	RDR6	RDR-Algae
A. thaliana	AT1G01040.2	AT3G43920.2 AT3G03300.1 AT5G20320.1			AT2G27880.1 AT5G43810.1 AT1G48410.2	AT1G69440.1 AT1G31280.1 AT1G31290.1	AT2G27040.1 AT5G21150.1 AT2G32940.1		AT1G09700.1	AT5G41070.1 AT3G26932.1 AT2G28380.1	AT3G62800.1-DRB4	AT2G27100.1	AT4G20920.1 AT4G20910.1	AT2G45620.1	AT2G39740.1	AT3G50090.1-SDN1 AT3G50100.1-SDN1 AT5G67240.1-SDN3 AT5G05540.1-SDN2	AT5G25800.1-SDN5	AT3G57660.1-NRPA1	AT4G35800.1-NRPB1	AT5G60040.2-NRPC1	AT1G63020.1 AT2G40030.1	AT1G29940.1-NRPA2	AT4G21710.1-NRPB2	AT5G45140.1-NRPC2	AT3G23780.1-NRPD2 AT3G18090.1-NRPD2	AT1G60850.2 AT1G60620.1	AT2G15400.1 AT2G15430.1	AT5G09920.1-NRPB4	AT4G15950.1-NRPD4	AT5G57980.1 AT3G54490.1 AT2G41340.1 AT5G57980.1 AT3G22320.1	AT1G75670.1-NRPA7	AT5G59180.1-NRPB7	AT1G06790.1-NRPC7	AT3G22900.1-NRPD7 AT4G14660.1-NRPE7	AT1G14790.1-RDR1	AT2G05370.1-RDR6 AT3G49500.1-RDR6
O. sativa	LOC Os03g02970.1	LOC Os10g34430.1 LOC Os01g68120.1 LOC Os08g05320.2 LOC Os03g38740.1 LOC Os09g14610.1 LOC Os04g43050.1			LOC Os03g47830.1 LOC Os03g47820.1 LOC Os07g09020.1 LOC Os03g57560.1 LOC Os03g58600.1 LOC Os06g39640.1 LOC Os02g45070.1 LOC Os04g47870.1 LOC Os06g51310.1 LOC Os02g58490.1 LOC Os07g28850.1	LOC Os03g33650.1 LOC Os04g52550.1 LOC Os04g52540.1	LOC Os04g06770.1 LOC Os01g16870.1		LOC Os05g24160.1 LOC Os11g01869.1 LOC Os12g01916.1 LOC Os08g29530.2	LOC Os05g05790.1 LOC Os10g33970.1	LOC Os01g56520.1	LOC Os08g40560.1 LOC Os06g48530.1 LOC Os02g05610.1	LOC Os07g06970.1	LOC Os10g11034.1 LOC Os02g02970.1	LOC Os01g62780.1 LOC Os01g62790.1	LOC Os04g55700.1	LOC Os12g08740.1	LOC Os06g40950.1	LOC Os05g05860.1	LOC Os04g41490.1	LOC Os09g38268.1 LOC Os04g48370.1 LOC Os01g73430.1 LOC Os02g05880.1	LOC Os10g35290.1	LOC Os03g44484.1	LOC Os03g28960.1	LOC Os08g07480.1 LOC Os04g54840.1	LOC Os03g18410.1 LOC Os02g49180.1	LOC Os09g02284.1	LOC Os02g02510.1	LOC Os02g49150.2	LOC Os12g04510.1 LOC Os11g04730.1 LOC Os04g41040.1 LOC Os01g59140.1	LOC Os12g34854.1 LOC Os12g34854.1	LOC Os05g33240.1	LOC Os07g29420.4	LOC Os05g06490.1	LOC Os02g50330.1 LOC Os04g39160.1	LOC Os01g34350.1
A. trichopoda	AMBTR 00018.3	AMBTR 00033.66 AMBTR 00016.358 AMBTR 00026.16			AMBTR 00024.271 AMBTR 00002.501 AMBTR 00002.566 AMBTR 00122.61 AMBTR 00044.24 AMBTR 00169.41	AMBTR 00058.31 AMBTR 00032.76	AMBTR 00008.121		AMBTR 00033.224 AMBTR 00024.318 AMBTR 00024.317	AMBTR 00016.165 AMBTR 00057.178 AMBTR 00148.13		AMBTR 00029.336	AMBTR 00092.83	AMBTR00001.433	AMBTR 00012.323	AMBTR 00131.25	AMBTR 00186.4	AMBTR 00022.361	AMBTR 00001.137	AMBTR 00023.137	AMBTR 00069.121 AMBTR 00069.119	AMBTR 00186.12 AMBTR 00186.10	AMBTR 00068.138 AMBTR 00068.136 AMBTR 00068.139	AMBTR 00020.118 AMBTR 00020.115 AMBTR 00020.120	AMBTR 00010.345	AMBTR 00061.221	AMBTR 00038.137	AMBTR 00029.191	AMBTR 00061.176 AMBTR 00074.97	AMBTR 00116.10 AMBTR 00022.16 AMBTR 00068.11	AMBTR 00119.96	AMBTR 00004.157	AMBTR 00002.508	AMBTR 00002.496	AMBTR 00176.15 AMBTR 00088.11	AMBTR 00078.28 AMBTR 00078.29
G. biloba	Gb 39947 Gb 33864 Gb 25982	Gb 13632 Gb 34767 Gb 32044 Gb 34257 Gb 34256		Gb 37867	Gb 34642	Gb 15866 Gb 13708 Gb 13719 Gb 21789 Gb 20550			Gb 24417 Gb 03873 Gb 03871	Gb 23867 Gb 18815		Gb 37971 Gb 07577 Gb 37970 Gb 07578		Gb 33808	Gb 07907	Gb 02951	Gb 18905 Gb 37458 Gb 27201 Gb 23262 Gb 08967	Gb 34944	Gb 06029 Gb 33197 Gb 06031 Gb 06030	Gb 03520	Gb 11654 Gb 24058 Gb 11653 Gb 24057 Gb 21425 Gb 21422 Gb 10959 Gb 11652	Gb 32298	Gb 30006	Gb 05262 Gb 05260 Gb 05261	Gb 31802		Gb 30358 Gb 13889	Gb 13169		Gb 14139		Gb 23002		Gb 14761	Gb 17279 Gb 17277 Gb 17278 Gb 28426 Gb 28427	Gb 12327 Gb 08306 Gb 12326 Gb 08300
A. filiculoides	Azfi s0154.g053526	Azfi s0002.g001222 Azfi s0014.g013625		Azfi s0335.g065527	Azfi s0074.g037455 Azfi s0045.g029842 Azfi s0460.g072055	Azfi s0001.g000070 Azfi s0074.g037328	Azfi s3133.g114643 Azfi s0368.g067024		Azfi s0064.g035640 Azfi s0006.g009738 Azfi s0045.g030074	Azfi s0132.g049221 Azfi s0020.g015360 Azfi s0116.g046351 Azfi s0007.g011228 Azfi s0237.g059600		Azfi s0001.g000578 Azfi s0038.g026225	Azfi s0662.g081471	Azfi s0064.g035559		Azfi s0531.g075852 Azfi s0005.g009396 Azfi s0996.g094960	Azfi s0629.g080130	Azfi s0021.g015776	Azfi s0993.g094765 Azfi s0167.g054554	Azfi s0116.g046383	Azfi s0024.g020355 Azfi s0032.g024737	Azfi s0022.g016156	Azfi s0084.g039093 Azfi s0084.g039092	Azfi s0115.g046267	Azfi s0114.g046098 Azfi s0015.g014011	Azfi s0032.g024877 Azfi s1783.g106746 Azfi s0010.g012194		Azfi s0018.g014921		Azfi s0109.g045433 Azfi s0001.g000852 Azfi s0095.g043563		Azfi s0027.g023532	Azfi s0093.g043364 Azfi s0004.g008697		Azfi s0027.g023716	Azfi s0031.g024509
S. cucullata	Sacu v1.1 s0002.g000998			Sacu v1.1 s0089.g018689	Sacu v1.1 s0026.g009481	Sacu v1.1 s0026.g009460			Sacu v1.1 s0016.g006925 Sacu v1.1 s0030.g010381 Sacu v1.1 s0046.g013388	Sacu v1.1 s0061.g015395 Sacu v1.1 s0001.g000786 Sacu v1.1 s0021.g008465 Sacu v1.1 s0195.g025463		Sacu v1.1 s0004.g002104 Sacu v1.1 s0014.g006089	Sacu v1.1 s0015.g006716	Sacu v1.1 s0011.g005334	Sacu v1.1 s0076.g017558	Sacu v1.1 s0178.g024728	Sacu v1.1 s0016.g006815	Sacu v1.1 s0037.g011840				Sacu v1.1 s0071.g016879					Sacu v1.1 s0030.g010315	Sacu v1.1 s0235.g026532		Sacu v1.1 s0006.g003028	Sacu v1.1 s0057.g014718	Sacu v1.1 s0068.g016446 Sacu v1.1 s0127.g021790			Sacu v1.1 s0127.g021856	Sacu v1.1 s0001.g000792
S. moellendorffii	Selmo84784 Selmo86110 Selmo432592	Selmo74321 Selmo429802 Selmo444049 Selmo448444 Selmo407400		Selmo442454 Selmo122841	Selmo232189 Selmo109987 Selmo110151 Selmo446086	Selmo98227	Selmo99227		Selmo71415	Selmo441949 Selmo71410		Selmo90313	Selmo109211	Selmo430927 Selmo448890	Selmo442740	Selmo410683		Selmo438401	Selmo110201	Selmo442419	Selmo441655 Selmo29280		Selmo148107	Selmo443461	Selmo118653 Selmo92553	Selmo409226	Selmo75337	Selmo144908		Selmo228648	Selmo405539	Selmo75793	Selmo128885 Selmo235152	Selmo98932	Selmo150191 Selmo126929
P. patens	Pp3c1 24950V3.1.p Pp3c2 15900V3.1.p Pp3c1 24960V3.1.p	Pp3c23 3450V3.1.p Pp3c26 370V3.1.p		Pp3c24 9630V3.1.p	Pp3c17 16550V3.1.p Pp3c2 4060V3.1.p Pp3c1 35770V3.1.p	Pp3c17 350V3.1.p	Pp3c19 20670V3.1.p Pp3c4 26780V3.1.p Pp3c18 9600V3.1.p Pp3c9 18080V3.1.p Pp3c19 860V3.1.p	Pp3c17 350V3.1.p	Pp3c17 2200V3.1.p	Pp3c17 17510V3.1.p Pp3c14 16050V3.1.p Pp3c17 16900V3.1.p		Pp3c25 7680V3.1.p Pp3c16 11390V3.1.p	Pp3c1 60V3.1.p	Pp3c2 23720V3.1.p	Pp3c9 24568V3.1.p Pp3c9 24560V3.1.p	Pp3c18 20990V3.1.p	Pp3c7 16700V3.1.p	Pp3c14 2730V3.1.p	Pp3c14 14540V3.1.p	Pp3c17 4860V3.1.p	Pp3c19 90V3.1.p Pp3c15 5270V3.1.p Pp3c15 4150V3.1.p Pp3c17 3180V3.1.p		Pp3c2 10910V3.1.p Pp3c1 31220V3.1.p	Pp3c18 11070V3.1.p	Pp3c15 16480V3.1.p Pp3c4 16140V3.1.p	Pp3c5 15220V3.1.p	Pp3c5 19460V3.1.p Pp3c14 9440V3.1.p	Pp3c15 14900V3.1.p Pp3c9 19820V3.1.p		Pp3c6 19940V3.1.p Pp3c10 21990V3.1.p Pp3c25 14420V3.1.p	Pp3c15 23380V3.1.p	Pp3c6 9100V3.1.p	Pp3c7 17850V3.1.p	Pp3c19 12781V3.1.p Pp3c19 12780V3.1.p	Pp3c24 15800V3.1.p	Pp3c19 17100V3.1.p	Pp3c5_20740V3.1.p Pp3c6_8520V3.1.p Pp3c6_8521V3.1.p
M. polymorpha	Mapoly0123s0020.1.p Mapoly0003s0222.1.p	Mapoly0113s0032.1.p Mapoly0003s0184.1.p		Mapoly0016s0027.1.p	Mapoly0001s0149.1.p		Mapoly0063s0058.1.p Mapoly0045s0024.1.p Mapoly0065s0059.1.p		Mapoly0146s0045.1.p	Mapoly0369s0002.1.p		Mapoly0065s0067.1.p	Mapoly0004s0071.1.p	Mapoly0079s0057.1.p		Mapoly0033s0099.1.p	Mapoly0062s0092.1.p Mapoly0062s0093.1.p	Mapoly0053s0083.1.p	Mapoly0070s0048.1.p	Mapoly0051s0017.1.p	Mapoly0104s0044.1.p Mapoly0004s0120.1.p Mapoly0006s0043.1.p Mapoly0006s0043.1.p	Mapoly0015s0210.1.p Mapoly0600s0001.1.p Mapoly4004s0001.1.p Mapoly0004s0090.1.p	Mapoly0101s0062.1.p	Mapoly0097s0027.1.p	Mapoly0058s0108.1.p	Mapoly0091s0022.1.p	Mapoly0084s0037.1.p Mapoly0027s0025.1.p	Mapoly0173s0018.1.p		Mapoly0051s0089.1.p	Mapoly0115s0026.1.p	Mapoly0121s0023.1.p	Mapoly0050s0102.1.p	Mapoly0055s0101.1.p	Mapoly0061s0115.1.p Mapoly0189s0015.1.p	Mapoly0151s0009.1.p	Pp3c19_17100V3.1.p Pp3c24_15800V3.1.p
A. angustus	AANG 011249	AANG 001005 AANG 006767 AANG 012083 AANG 006094	AANG 012107	AANG 009281					AANG 008987 AANG 007436 AANG 007440			AANG 008260	AANG 008000	AANG 007904	AANG 004691	AANG 000731						AANG 009985				AANG 003406	AANG 014066 AANG 000865 AANG 000863 AANG 000862	AANG 003349		AANG 003136	AANG 008162	AANG 000133	AANG 008236		AANG 006359 AANG 003177	AANG 012231	AANG_012911 AANG_002966
M. endlicherianum		ME000009S10474		ME000134S00722	ME000342S05758 ME000085S09919		ME000039S06692		ME000212S03058	ME000013S00776		ME000352S05930	ME000007S09859	ME000167S01843		ME001865S02421	ME000205S03012	ME000083S09995	ME000150S01157	ME000174S02093		ME000031S05363	ME000012S00529 ME1025587C01924	ME000100S10653		ME000524S08055	ME000774S09586	ME000417S07133		ME000475S07701	ME000176S02021	ME000208S02895	ME000246S04147				ME000353S05912 ME000388S06629 ME000480S07859 ME000480S07862
S. muscicola		SM000009S23464 SM000277S10343 SM000067S20362			SM000128S26198 SM000329S12567 SM000188S03828	SM000054S18111 SM000041S15439 SM000005S17232						SM000155S01655 SM000090S24296	SM000031S11507 SM000207S06162 SM000025S08358		SM000011S19172 SM000018S03560 SM000026S09009			SM000050S16985 SM000073S21495	SM011092S18853 SM000032S12116 SM000071S21123 SM000173S03009	SM000360S13676 SM000059S18636 SM000210S06753		SM000002S05512 SM000320S12009 SM000086S23052	SM000009S23628 SM000022S07255 SM000006S19367			SM000005S17140 SM000004S15159 SM000138S00044	SM000030S11487 SM000131S26682 SM000240S08620	SM000159S01778 SM000001S04564 SM000070S21375		SM001476S01068 SM001005S09145 SM001683S02933	SM000221S06947 SM000047S16839 SM000046S16376		SM000216S06564 SM000114S24135 SM000260S09933
C. orbicularis *										Coleochaete orbicularis 49085 Coleochaete orbicularis 49087 Coleochaete orbicularis 49091 Coleochaete orbicularis 49089 Coleochaete orbicularis 49089		Coleochaete orbicularis 33328 Coleochaete orbicularis 33334 Coleochaete orbicularis 33339	Coleochaete orbicularis 86661					Coleochaete orbicularis 39107 Coleochaete orbicularis 39145 Coleochaete orbicularis 39109 Coleochaete orbicularis 39127 Coleochaete orbicularis 39139 Coleochaete orbicularis 39135	Coleochaete orbicularis 67086	Coleochaete orbicularis 69725		Coleochaete orbicularis 69499	Coleochaete orbicularis 81238	Coleochaete orbicularis 67953			Coleochaete orbicularis 82432			Coleochaete orbicularis 82647							Coleochaete_orbicularis_38965 Coleochaete_orbicularis_55418 Coleochaete_orbicularis_57161 Coleochaete_orbicularis_72920 Coleochaete_orbicularis_83944
C. braunii	Chabr34095				Chabr3051		Chabr29701					Chabr 261	Chabr29910			Chabr78798 Chabr16947	Chabr39514	Chabr4029 Chabr48981 Chabr4028	Chabr42147	Chabr21008		Chabr38732	Chabr45284 Chabr49614	Chabr17777		Chabr51921	Chabr49328	Chrsp1S03226		Chabr12259			Chabr31683		Chabr 971 Chabr 45545	Chabr 18920 Chabr 18922	Chabr52061 Chabr36830
K. nitens	KleflGAQ87876.1 KleflGAQ86010.1			KleflGAQ87875.1	KleflGAQ88686.1 KleflGAQ89017.1 KleflGAQ77599.1		KleflGAQ86142.1 KleflGAQ80850.1			KleflGAQ81639.1		KleflGAQ84138.1	KleflGAQ79576.1	KleflGAQ82679.1	KleflGAQ83738.1	KleflGAQ84834.1	KleflGAQ87994.1	KleflGAQ81858.1	KleflGAQ89679.1	KleflGAQ85592.1		KleflGAQ81991.1	KleflGAQ78641.1	KleflGAQ79190.1		KleflGAQ83795.1	KleflGAQ86904.1	KleflGAQ80738.1		KleflGAQ85818.1 KleflGAQ85816.1	KleflGAQ79885.1	KleflGAQ84718.1	KleflGAQ91943.1			KleflGAQ82122.1 KleflGAQ86307.1
C. atmophyticus			Chrsp17S02786					Chrsp23S03751 Chrsp6S07414 Chrsp35S00397				Chrsp62S07045	Chrsp64S07145	Chrsp308S04724		Chrsp387S05497	Chrsp17S02519	Chrsp97S08381	Chrsp119S01776	Chrsp4S06335		Chrsp57S09118	Chrsp175S02370	Chrsp17S02643		Chrsp369S05377	Chrsp123S01840			Chrsp26S00307	Chrsp33S05112 Chrsp94S08314	Chrsp4S06389	Chrsp104S01252			Chrsp26S03977	Chrsp61S00550
M. viride			Mesvi37S05615 Mesvi239S09313 Mesvi275S04841					Mesvi1246S02254 Mesvi1974S03922 Mesvi434S06035 Mesvi875S08523					Mesvi366S05486	Mesvi378S00519	Mesvi1769S03533	Mesvi126S02331	Mesvi9S09070	Mesvi426S05978				Mesvi1965S09262	Mesvi96S09707 Mesvi638S07318			Mesvi1991S03953		Mesvi1016S01399		Mesvi436S06046		Mesvi41S00559					Mesvi30S05092
V. carteri			Volca8614					Volca6440 Volca7267				Volca3674	Volca11651	Volca5953	Volca57 Volca695 Volca549	Volca8293	Volca63 Volca10875 Volca10112 Volca10115		Volca3952	Volca6069		Volca9437	Volca2191	Volca10187		Volca8588	Volca2735				Volca8046	Volca4709	Volca5227
C. reinhardtii			Cre02.g141000.t1.1 Cre16.g684715.t1.1 Cre07.g345900.t1.1 Cre05.g241635.t1.1 Cre08.g368300.t1.1 Cre07.g313206.t2.1 Cre07.g313000.t1.1					Cre16.g689647.t1.1 Cre04.g214250.t1.1				Cre13.g575900.t1.2		Cre10.g455700.t1.2	Cre06.g279474.t1.1 Cre06.g280420.t1.2	Cre01.g036600.t1.2			Cre16.g680900.t1.2	Cre03.g165750.t1.1		Cre07.g322176.t1.1	Cre02.g075150.t1.2	Cre12.g542800.t1.2		Cre07.g313302.t1.1	Cre10.g419750.t1.2	Cre07.g313185.t1.1			Cre02.g086750.t1.1	Cre16.g667750.t1.2	Cre12.g538400.t1.2
D. salina			Dusal.0221s00018.1.p Dusal.0147s00002.1.p Dusal.0221s00019.1.p Dusal.0221s00017.1.p Dusal.0247s00014.1.p					Dusal.0754s00004.1.p				Dusal.0157s00002.1.p			Dusal.0556s00010.1.p	Dusal.0723s00005.1.p	Dusal.0110s00002.1.p	Dusal.0073s00016.1.p Dusal.0073s00015.1.p	Dusal.0197s00003.1.p			Dusal.0023s00046.1.p Dusal.0023s00045.1.p	Dusal.0377s00021.1.p	Dusal.0568s00004.1.p		Dusal.0010s00048.1.p	Dusal.0475s00004.1.p			Dusal.0711s00006.1.p		Dusal.0066s00026.1.p					Dusal.0696s00003.1.p
C. zofingiensis			Cz05g30150 Cz03g04020.t1 Cz01g39170.t1					Cz02g37150.t1 Cz04g06100.t1 Cz13g00160.t1 Cz15g05060.t1 Cz13g02060.t1				Cz13g18270.t1	Cz01g08050.t1 Cz01g08060.t1	Cz04g04210	Cz06g31260.t1 Cz09g31130.t1 Cz02g01180.t1	Cz06g00240.t1	Cz06g19230.t1		Cz03g13040.t1			Cz01g18090.t1	Cz11g25180	Cz07g31260.t1		Cz01g19190.t1	Cz12g25070.t1			Cz04g30110.t1		Cz07g04130.t1	Cz16g08010.t1
U. mutabilis			UM064 0016.1 UM174 0008.1 UM073 0048.1					UM061 0083.1					UM061 0009.1		UM094 0030.1			UM006 0026.1	UM061 0012.1	UM001 0592.1		UM064 0004.1	UM001 0542.1	UM061 0075.1		UM019 0120.1	UM156 0013.1			UM005 0206.1	UM043 0028.1		UM011 0028.1				UM026 0135.1 UM026 0137.1
C. subellipsoidea								Cocsu56022 Cocsu56023 Cocsu56024				Cocsu68267		Cocsu11390	Cocsu41642	Cocsu40763	Cocsu13461	Cocsu30489	Cocsu26599	Cocsu38176		Cocsu20699	Cocsu54821	Cocsu52414		Cocsu30170	Cocsu31668	Cocsu54196		Cocsu23738	Cocsu66534	Cocsu24904	Cocsu34898				Cocsu20637
C. variabilis			Chlva2745 Chlva6174 Chlva5431					Chlva5391				Chlva3296		Chlva5186	Chlva6121		Chlva4799 Chlva7821	Chlva4601 Chlva4602 Chlva9677	Chlva5277 Chlva9679	Chlva9740		Chlva1114	Chlva8130	Chlva7912		Chlva8336	Chlva3407	Chlva4075		Chlva5139	Chlva3956	Chlva5951	Chlva4172
B. prasinos												Batpr3952			Batpr5139	Batpr472		Batpr6140	Batpr5526			Batpr6816	Batpr158	Batpr7055		Batpr2263	Batpr6761	Batpr5384		Batpr4441	Batpr5863	Batpr5585	Batpr2478
O. lucimarinus												Ostlu 27682			Ostlu 94724			Ostlu 43496	Ostlu 26100				Ostlu 13673	Ostlu 39835		Ostlu 35770	Ostlu 119616 Ostlu 48787	Ostlu 29798 Ostlu 93190		Ostlu 36865		Ostlu 37948	Ostlu 15619
O. tauri												Ostta6748			Ostta4554	Ostta4022	Ostta3079	Ostta6162	Ostta4867				Ostta169	Ostta615		Ostta3684	Ostta754	Ostta4280		Ostta2307	Ostta6238	Ostta4915	Ostta2898
M. commoda RCC299												MiccoRCC59009			MiccoRCC77083	MiccoRCC57902	MiccoRCC84415	MiccoRCC65110	MiccoRCC94662			MiccoRCC107316 MiccoRCC55081 MiccoRCC55080	MiccoRCC93697	MiccoRCC86086		MiccoRCC78898	Micpu18521	MiccoRCC64078		MiccoRCC98039	MiccoRCC103668	MiccoRCC78358	MiccoRCC79748
M. pusilla CCMP1545												Micpu41134			Micpu176625	Micpu169972	Micpu48467	Micpu36623	Micpu192426			Micpu55696	Micpu31670	Micpu162789		Micpu154534	MiccoRCC107412	Micpu152633		Micpu123662	Micpu147159	Micpu57269	Micpu143640
P. umbilicalis			Porum7952 Porum9953					Porum4873 Porum11577				Porum9117						Porum5800	Porum4857				Porum2504			Porum10969	Porum3254						Porum6646				Porpu 724.7
P. purpureum			Porpu 3414.2					Porpu 2082.8 Porpu 4532.2				Porpu 527.5		Porpu 2051.7				Porpu 4406.10	Porpu 4462.5				Porpu 3581.1			Porpu 747.2	Porpu 4449.4					Porum12385	Porpu4410.28				Porpu 2187.1 Porpu 858.1
C. crispus			Chocr6985 Chocr4534					Chocr9019 Chocr7413 Chocr6556				Chocr3311		Chocr1997				Chocr8135	Chocr8682				Chocr8170			Chocr7822 Chocr3937 Chocr5695
C. merolae																		Cyame00000203 g17130.t1 Cyame1905	Cyame4190				Cyame1190				Cyame3334						Cyame3053
C. paradoxa			Cyapa 00021135 g18961.t1											Cyapa 00000241 g20967.t1 Cyapa 00020538 g10315.t1									Cyapa00000158 g10129.t1 Cyapa00000158 g10130.t1			Cyapa00020848 g14546.t1					Cyapa00020675 g12683.t1	Cyapa00000704 g3347.t1	Cyapa 00000076 g2384.t1				Cyapa 00000605 g2512.t1

## Sheet: Supplementary data S4
Supplementary data S4: Description of domains in NRPD1/E1 protein
Accession	Classification	Target name	Accession qurey name	E-value	Score
AANG_008234	NRPD1-Type1	RNA_pol_Rpb1_2	PF00623.19	2.8e-33	115.4
AANG_008234	NRPD1-Type1	RNA_pol_Rpb1_3	PF04983.17	1.2e-24	86.9
AANG_008234	NRPD1-Type1	DUF3223	PF11523.7	4.2e-20	72.3
AANG_008234	NRPD1-Type1	RNA_pol_Rpb1_5	PF04998.16	1.8e-11	43.9
AANG_008234	NRPD1-Type1	RNA_pol_Rpb1_4	PF05000.16	2.6e-07	30.5
AANG_000076	NRPE1-Type1	RNA_pol_Rpb1_3	PF04983.17	8e-25	87.5
AANG_000076	NRPE1-Type1	RNA_pol_Rpb1_5	PF04998.16	6.8e-18	65
AANG_000076	NRPE1-Type1	RNA_pol_Rpb1_2	PF00623.19	3.4e-16	59.8
AANG_000076	NRPE1-Type1	DUF3223	PF11523.7	5.6e-16	59.1
AANG_000076	NRPE1-Type1	RNA_pol_Rpb1_4	PF05000.16	1.6e-10	40.8
Aagr 000038l.203.1	NRPD1-Type1	RNA_pol_Rpb1_2	PF00623.19	7.3e-34	117.3
Aagr 000038l.203.1	NRPD1-Type1	RNA_pol_Rpb1_3	PF04983.17	2.9e-24	85.7
Aagr 000038l.203.1	NRPD1-Type1	RNA_pol_Rpb1_1	PF04997.11	3.4e-17	62.7
Aagr 000038l.203.1	NRPD1-Type1	RNA_pol_Rpb1_4	PF05000.16	6.5e-08	32.4
Apun 000124l.110	NRPD1-Type1	RNA_pol_Rpb1_2	PF00623.19	7.3e-34	117.3
Apun 000124l.110	NRPD1-Type1	RNA_pol_Rpb1_3	PF04983.17	2.9e-24	85.7
Apun 000124l.110	NRPD1-Type1	RNA_pol_Rpb1_1	PF04997.11	3.4e-17	62.7
Apun 000124l.110	NRPD1-Type1	RNA_pol_Rpb1_4	PF05000.16	6.5e-08	32.4
Aagr 000006l.1038.1	NRPE1-Type2	RNA_pol_Rpb1_2	PF00623.19	5.2e-34	117.8
Aagr 000006l.1038.1	NRPE1-Type2	RNA_pol_Rpb1_1	PF04997.11	2.1e-28	99.5
Aagr 000006l.1038.1	NRPE1-Type2	RNA_pol_Rpb1_3	PF04983.17	3.7e-25	88.6
Aagr 000006l.1038.1	NRPE1-Type2	RNA_pol_Rpb1_4	PF05000.16	2.8e-10	40
Aagr 000038l.203.1	NRPD1-Type1	RNA_pol_Rpb1_2	PF00623.19	7.3e-34	117.3
Aagr 000038l.203.1	NRPD1-Type1	RNA_pol_Rpb1_3	PF04983.17	2.9e-24	85.7
Aagr 000038l.203.1	NRPD1-Type1	RNA_pol_Rpb1_1	PF04997.11	3.4e-17	62.7
Aagr 000038l.203.1	NRPD1-Type1	RNA_pol_Rpb1_4	PF05000.16	6.5e-08	32.4
Aagr 000077l.334.1	NRPE1-Type2	RNA_pol_Rpb1_2	PF00623.19	1.9e-30	106.2
Apun 000132l.57.1	NRPE1-Type2	RNA_pol_Rpb1_1	PF04997.11	1.1e-23	83.9
Apun 000132l.57.1	NRPE1-Type2	RNA_pol_Rpb1_2	PF00623.19	6.7e-09	36.1
Apun 000152l.90.1	NRPE1-Type2	RNA_pol_Rpb1_2	PF00623.19	4.7e-34	117.9
Apun 000152l.90.1	NRPE1-Type2	RNA_pol_Rpb1_1	PF04997.11	1.9e-28	99.7
Apun 000152l.90.1	NRPE1-Type2	RNA_pol_Rpb1_3	PF04983.17	2.8e-25	89
Apun 000152l.90.1	NRPE1-Type2	RNA_pol_Rpb1_4	PF05000.16	2.3e-10	40.3
CepurR40.10G053800.1.p	NRPE1-Type1	RNA_pol_Rpb1_2	PF00623.19	3e-37	128.3
CepurR40.10G053800.1.p	NRPE1-Type1	RNA_pol_Rpb1_1	PF04997.11	1.6e-25	90
CepurR40.10G053800.1.p	NRPE1-Type1	RNA_pol_Rpb1_3	PF04983.17	8.5e-24	84.2
CepurR40.10G053800.1.p	NRPE1-Type1	RNA_pol_Rpb1_5	PF04998.16	2.9e-13	49.8
CepurR40.10G053800.1.p	NRPE1-Type1	RNA_pol_Rpb1_4	PF05000.16	2e-08	34.1
CepurR40.10G153400.1.p	NRPE1-Type1	RNA_pol_Rpb1_2	PF00623.19	8.3e-35	120.4
CepurR40.10G153400.1.p	NRPE1-Type1	RNA_pol_Rpb1_3	PF04983.17	2.9e-23	82.4
CepurR40.10G153400.1.p	NRPE1-Type1	RNA_pol_Rpb1_1	PF04997.11	3.5e-18	65.9
CepurR40.7G050700.1.p	NRPE1-Type1	RNA_pol_Rpb1_2	PF00623.19	4.4e-35	121.2
CepurR40.7G050700.1.p	NRPE1-Type1	RNA_pol_Rpb1_1	PF04997.11	4.2e-24	85.4
CepurR40.7G050700.1.p	NRPE1-Type1	DUF3223	PF11523.7	1.1e-22	80.6
CepurR40.7G050700.1.p	NRPE1-Type1	RNA_pol_Rpb1_3	PF04983.17	5.1e-15	55.7
CepurR40.7G050700.1.p	NRPE1-Type1	RNA_pol_Rpb1_5	PF04998.16	5.1e-14	52.2
CepurR40.7G050700.1.p	NRPE1-Type1	RNA_pol_Rpb1_4	PF05000.16	6.5e-08	32.4
CepurR40.7G050800.1.p	NRPE1-Type1	RNA_pol_Rpb1_1	PF04997.11	5e-25	88.4
CepurR40.7G059400.1.p	NRPD1-Type1	RNA_pol_Rpb1_2	PF00623.19	1.3e-39	136
CepurR40.7G059400.1.p	NRPD1-Type1	DUF3223	PF11523.7	1.4e-25	89.8
CepurR40.7G059400.1.p	NRPD1-Type1	RNA_pol_Rpb1_5	PF04998.16	5.5e-23	81.6
CepurR40.7G059400.1.p	NRPD1-Type1	RNA_pol_Rpb1_3	PF04983.17	4e-20	72.2
CepurR40.7G059400.1.p	NRPD1-Type1	RNA_pol_Rpb1_1	PF04997.11	1.1e-14	54.5
CepurR40.7G059400.1.p	NRPD1-Type1	RNA_pol_Rpb1_4	PF05000.16	3.4e-06	26.9
CepurR40.7G068200.1.p	NRPE1-Type1	RNA_pol_Rpb1_2	PF00623.19	3e-34	118.5
CepurR40.7G068200.1.p	NRPE1-Type1	RNA_pol_Rpb1_1	PF04997.11	8.7e-28	97.5
CepurR40.7G068200.1.p	NRPE1-Type1	DUF3223	PF11523.7	9.1e-24	84
CepurR40.7G068200.1.p	NRPE1-Type1	RNA_pol_Rpb1_3	PF04983.17	3e-15	56.4
CepurR40.7G068200.1.p	NRPE1-Type1	RNA_pol_Rpb1_5	PF04998.16	1.2e-13	51.1
CepurR40.7G068200.1.p	NRPE1-Type1	RNA_pol_Rpb1_4	PF05000.16	7.4e-08	32.2
Sphfalx05G017200.1.p	NRPD1-Type1	RNA_pol_Rpb1_1	PF04997.11	1.2e-13	51
Sphfalx14G010000.1.p	NRPD1-Type1	RNA_pol_Rpb1_2	PF00623.19	4.6e-37	127.7
Sphfalx14G010000.1.p	NRPD1-Type1	RNA_pol_Rpb1_1	PF04997.11	3.3e-26	92.3
Sphfalx14G010000.1.p	NRPD1-Type1	DUF3223	PF11523.7	2e-24	86.1
Sphfalx14G010000.1.p	NRPD1-Type1	RNA_pol_Rpb1_3	PF04983.17	2.3e-24	86.1
Sphfalx14G010000.1.p	NRPD1-Type1	RNA_pol_Rpb1_5	PF04998.16	2.1e-14	53.5
Sphfalx20G008100.1.p	NRPD1-Type1	RNA_pol_Rpb1_2	PF00623.19	5.1e-43	147.1
Sphfalx20G008100.1.p	NRPD1-Type1	DUF3223	PF11523.7	8.7e-28	96.9
Sphfalx20G008100.1.p	NRPD1-Type1	RNA_pol_Rpb1_1	PF04997.11	1.5e-23	83.6
Sphfalx20G008100.1.p	NRPD1-Type1	RNA_pol_Rpb1_3	PF04983.17	5.6e-20	71.8
Sphfalx20G008100.1.p	NRPD1-Type1	RNA_pol_Rpb1_5	PF04998.16	4.7e-16	58.9
Sphfalx20G008100.1.p	NRPD1-Type1	RNA_pol_Rpb1_4	PF05000.16	1.1e-07	31.7
PYHZ-Isoetes_sp.-Lycophytes-5417	NRPD1-Type2	DUF3223	PF11523.7	3.1e-27	95.1
PYHZ-Isoetes_sp.-Lycophytes-67336	NRPD1-Type2	RNA_pol_Rpb1_5	PF04998.16	1.7e-08	34.1
PYHZ-Isoetes_sp.-Lycophytes-76890	NRPE1-Type2	RNA_pol_Rpb1_2	PF00623.19	7.9e-38	130.2
PYHZ-Isoetes_sp.-Lycophytes-76890	NRPE1-Type2	RNA_pol_Rpb1_1	PF04997.11	9.8e-23	80.8
PYHZ-Isoetes_sp.-Lycophytes-76890	NRPE1-Type2	RNA_pol_Rpb1_3	PF04983.17	3.5e-21	75.7
PYHZ-Isoetes_sp.-Lycophytes-76890	NRPE1-Type2	RNA_pol_Rpb1_5	PF04998.16	9.4e-21	74.3
PYHZ-Isoetes_sp.-Lycophytes-76890	NRPE1-Type2	RNA_pol_Rpb1_4	PF05000.16	1.8e-06	27.8
PKOX-Isoetes_tegetiformans-Lycophytes-100239	NRPD1-Type2	DUF3223	PF11523.7	1.3e-25	90
PKOX-Isoetes_tegetiformans-Lycophytes-100239	NRPD1-Type2	RNA_pol_Rpb1_5	PF04998.16	1.1e-12	47.9
PKOX-Isoetes_tegetiformans-Lycophytes-101733	NRPE1-Type2	RNA_pol_Rpb1_2	PF00623.19	9.1e-39	133.2
PKOX-Isoetes_tegetiformans-Lycophytes-101733	NRPE1-Type2	RNA_pol_Rpb1_1	PF04997.11	1.5e-22	80.2
PKOX-Isoetes_tegetiformans-Lycophytes-101733	NRPE1-Type2	RNA_pol_Rpb1_3	PF04983.17	3e-21	75.9
PKOX-Isoetes_tegetiformans-Lycophytes-101733	NRPE1-Type2	RNA_pol_Rpb1_5	PF04998.16	1.3e-20	73.8
PKOX-Isoetes_tegetiformans-Lycophytes-101733	NRPE1-Type2	RNA_pol_Rpb1_4	PF05000.16	9.6e-07	28.6
JKAA-Selaginella_wallacei-Lycophytes-167513	NRPE1-Type2	RNA_pol_Rpb1_3	PF04983.17	8.3e-10	38.7
GKAG-Huperzia_lucidula-Lycophytes-17773	NRPE1-Type2	RNA_pol_Rpb1_5	PF04998.16	5.3e-10	39.1
GKAG-Huperzia_lucidula-Lycophytes-22414	NRPE1-Type2	RNA_pol_Rpb1_2	PF00623.19	1.2e-39	136.1
GKAG-Huperzia_lucidula-Lycophytes-22461	NRPD1-Type2	RNA_pol_Rpb1_5	PF04998.16	1.9e-07	30.7
GKAG-Huperzia_lucidula-Lycophytes-91946	NRPD1-Type3	RNA_pol_Rpb1_4	PF05000.16	1.4e-08	34.5
GAON-Huperzia_squarrosa-Lycophytes-11245	NRPE1-Type2	RNA_pol_Rpb1_5	PF04998.16	3.3e-10	39.7
Pp3c17_3180V3.1.p	NRPD1-Type1	RNA_pol_Rpb1_2	PF00623.19	6.6e-40	136.9
Pp3c17_3180V3.1.p	NRPD1-Type1	RNA_pol_Rpb1_1	PF04997.11	6.5e-23	81.4
Pp3c17_3180V3.1.p	NRPD1-Type1	RNA_pol_Rpb1_3	PF04983.17	2.8e-20	72.7
Pp3c17_3180V3.1.p	NRPD1-Type1	RNA_pol_Rpb1_5	PF04998.16	1.3e-13	51
Pp3c17_3180V3.1.p	NRPD1-Type1	RNA_pol_Rpb1_4	PF05000.16	6.6e-10	38.8
LOC_Os02g05880.1	NRPE1-Type3	RNA_pol_Rpb1_2	PF00623.19	1.3e-37	129.5
LOC_Os02g05880.1	NRPE1-Type3	DUF3223	PF11523.7	3.3e-22	79
LOC_Os02g05880.1	NRPE1-Type3	RNA_pol_Rpb1_3	PF04983.17	3.2e-16	59.6
LOC_Os02g05880.1	NRPE1-Type3	RNA_pol_Rpb1_5	PF04998.16	5.1e-16	58.8
LOC_Os02g05880.1	NRPE1-Type3	RNA_pol_Rpb1_1	PF04997.11	2.5e-14	53.3
AMBTR 00069.121	NRPD1-Type3	DUF3223	PF11523.7	2.1e-09	38
AMBTR 00069.119	NRPD1-Type3	RNA_pol_Rpb1_2	PF00623.19	1.2e-31	110.1
AMBTR 00069.119	NRPD1-Type3	RNA_pol_Rpb1_3	PF04983.17	1.1e-14	54.5
AMBTR 00069.119	NRPD1-Type3	RNA_pol_Rpb1_1	PF04997.11	1.7e-12	47.2
AMBTR 00069.119	NRPD1-Type3	RNA_pol_Rpb1_4	PF05000.16	4.9e-08	32.8
AT2G40030.1	NRPE1-Type3	RNA_pol_Rpb1_2	PF00623.19	1.5e-35	122.8
AT2G40030.1	NRPE1-Type3	DUF3223	PF11523.7	6.6e-25	87.7
AT2G40030.1	NRPE1-Type3	RNA_pol_Rpb1_3	PF04983.17	3.1e-15	56.4
AT2G40030.1	NRPE1-Type3	RNA_pol_Rpb1_5	PF04998.16	2.1e-13	50.3
AT2G40030.1	NRPE1-Type3	RNA_pol_Rpb1_1	PF04997.11	3.2e-09	36.5
AT1G63020.1	NRPD1-Type3	RNA_pol_Rpb1_2	PF00623.19	1.1e-33	116.7
AT1G63020.1	NRPD1-Type3	DUF3223	PF11523.7	3.5e-22	78.9
AT1G63020.1	NRPD1-Type3	RNA_pol_Rpb1_3	PF04983.17	1.2e-16	61
AT1G63020.1	NRPD1-Type3	RNA_pol_Rpb1_4	PF05000.16	4.5e-16	58.7
AT1G63020.1	NRPD1-Type3	RNA_pol_Rpb1_5	PF04998.16	5.7e-14	52.1
AT1G63020.1	NRPD1-Type3	RNA_pol_Rpb1_1	PF04997.11	8.5e-10	38.3
Azfi_s0024.g020355	NRPE1-Type3	RNA_pol_Rpb1_2	PF00623.19	6.6e-35	120.7
Azfi_s0024.g020355	NRPE1-Type3	RNA_pol_Rpb1_1	PF04997.11	1.6e-22	80.2
Azfi_s0024.g020355	NRPE1-Type3	RNA_pol_Rpb1_5	PF04998.16	6.2e-19	68.4
Azfi_s0024.g020355	NRPE1-Type3	RNA_pol_Rpb1_3	PF04983.17	2.4e-13	50.2
Azfi_s0024.g020355	NRPE1-Type3	RNA_pol_Rpb1_4	PF05000.16	1.5e-08	34.5
Azfi_s0032.g024737	NRPD1-Type3	RNA_pol_Rpb1_2	PF00623.19	5.1e-21	75.5
Azfi_s0032.g024737	NRPD1-Type3	RNA_pol_Rpb1_3	PF04983.17	3.3e-20	72.5
Azfi_s0032.g024737	NRPD1-Type3	RNA_pol_Rpb1_1	PF04997.11	3.5e-19	69.2
Azfi_s0032.g024737	NRPD1-Type3	RNA_pol_Rpb1_5	PF04998.16	1.3e-12	47.7
Azfi_s0032.g024737	NRPD1-Type3	RNA_pol_Rpb1_4	PF05000.16	1.7e-10	40.7
Azfi_s0032.g024737	NRPD1-Type3	DUF3223	PF11523.7	2.1e-06	28.4
Gb_11652	NRPD1-Type3	DUF3223	PF11523.7	2e-23	82.9
Gb_11654	NRPD1-Type3	RNA_pol_Rpb1_2	PF00623.19	7.1e-31	107.6
Gb_11654	NRPD1-Type3	RNA_pol_Rpb1_3	PF04983.17	2.4e-18	66.5
Gb_11654	NRPD1-Type3	RNA_pol_Rpb1_4	PF05000.16	1.7e-10	40.7
Gb_11654	NRPD1-Type3	RNA_pol_Rpb1_5	PF04998.16	6.8e-10	38.7
Gb_24058	NRPD1-Type3	RNA_pol_Rpb1_2	PF00623.19	1.8e-30	106.3
Gb_24058	NRPD1-Type3	RNA_pol_Rpb1_3	PF04983.17	2.8e-18	66.3
Gb_24058	NRPD1-Type3	RNA_pol_Rpb1_4	PF05000.16	3.3e-10	39.8
Gb_24058	NRPD1-Type3	RNA_pol_Rpb1_5	PF04998.16	5.5e-10	39
Gb_21425	NRPE1-Type3	RNA_pol_Rpb1_2	PF00623.19	8e-33	113.9
Gb_21425	NRPE1-Type3	RNA_pol_Rpb1_3	PF04983.17	4.1e-12	46.2
Gb_21425	NRPE1-Type3	RNA_pol_Rpb1_5	PF04998.16	1.5e-09	37.6
Gb_21425	NRPE1-Type3	RNA_pol_Rpb1_1	PF04997.11	8.9e-08	31.7
Mapoly0006s0043.1.p	NRPD1-Type1	RNA_pol_Rpb1_2	PF00623.19	4.2e-36	124.6
Mapoly0006s0043.1.p	NRPD1-Type1	DUF3223	PF11523.7	2.2e-24	86
Mapoly0006s0043.1.p	NRPD1-Type1	RNA_pol_Rpb1_3	PF04983.17	8.5e-24	84.2
Mapoly0006s0043.1.p	NRPD1-Type1	RNA_pol_Rpb1_1	PF04997.11	1.3e-18	67.3
Mapoly0006s0043.1.p	NRPD1-Type1	RNA_pol_Rpb1_5	PF04998.16	7.3e-16	58.3
Mapoly0006s0043.1.p	NRPD1-Type1	RNA_pol_Rpb1_4	PF05000.16	9.8e-09	35
Mapoly0104s0044.1.p	NRPE1-Type1	RNA_pol_Rpb1_2	PF00623.19	4.1e-43	147.4
Mapoly0104s0044.1.p	NRPE1-Type1	RNA_pol_Rpb1_5	PF04998.16	1.5e-24	86.7
Mapoly0104s0044.1.p	NRPE1-Type1	RNA_pol_Rpb1_1	PF04997.11	7.5e-24	84.5
Mapoly0104s0044.1.p	NRPE1-Type1	RNA_pol_Rpb1_3	PF04983.17	3.7e-16	59.4
Mapoly0104s0044.1.p	NRPE1-Type1	RNA_pol_Rpb1_4	PF05000.16	9.6e-09	35.1
Mapoly0004s0120.1.p	NRPE1-Type1	RNA_pol_Rpb1_2	PF00623.19	2.4e-43	148.2
Mapoly0004s0120.1.p	NRPE1-Type1	RNA_pol_Rpb1_5	PF04998.16	9.4e-28	97.3
Mapoly0004s0120.1.p	NRPE1-Type1	DUF3223	PF11523.7	9e-23	80.8
Mapoly0004s0120.1.p	NRPE1-Type1	RNA_pol_Rpb1_1	PF04997.11	2.6e-21	76.2
Mapoly0004s0120.1.p	NRPE1-Type1	RNA_pol_Rpb1_3	PF04983.17	1.1e-18	67.6
Mapoly0004s0120.1.p	NRPE1-Type1	RNA_pol_Rpb1_4	PF05000.16	7.2e-08	32.3
LOC_Os04g48370.1	NRPD1-Type3	DUF3223	PF11523.7	1.5e-22	80.1
LOC_Os01g73430.1	NRPE1-Type3	RNA_pol_Rpb1_2	PF00623.19	7.9e-36	123.7
LOC_Os01g73430.1	NRPE1-Type3	DUF3223	PF11523.7	2.7e-22	79.3
LOC_Os01g73430.1	NRPE1-Type3	RNA_pol_Rpb1_1	PF04997.11	3.3e-19	69.2
LOC_Os01g73430.1	NRPE1-Type3	RNA_pol_Rpb1_5	PF04998.16	3.6e-07	29.8
LOC_Os09g38268.1	NRPD1-Type3	DUF3223	PF11523.7	5.1e-24	84.8
Pp3c15_4150V3.1.p	NRPE1-Type1	RNA_pol_Rpb1_2	PF00623.19	2.6e-37	128.5
Pp3c15_4150V3.1.p	NRPE1-Type1	RNA_pol_Rpb1_1	PF04997.11	1.4e-26	93.5
Pp3c15_4150V3.1.p	NRPE1-Type1	RNA_pol_Rpb1_3	PF04983.17	2e-17	63.5
Pp3c15_4150V3.1.p	NRPE1-Type1	RNA_pol_Rpb1_5	PF04998.16	5.8e-16	58.6
Pp3c15_4150V3.1.p	NRPE1-Type1	RNA_pol_Rpb1_4	PF05000.16	3.5e-10	39.7
Pp3c15_5270V3.1.p	NRPE1-Type1	RNA_pol_Rpb1_2	PF00623.19	2.9e-40	138.1
Pp3c15_5270V3.1.p	NRPE1-Type1	RNA_pol_Rpb1_1	PF04997.11	7.7e-28	97.6
Pp3c15_5270V3.1.p	NRPE1-Type1	DUF3223	PF11523.7	3e-20	72.7
Pp3c15_5270V3.1.p	NRPE1-Type1	RNA_pol_Rpb1_3	PF04983.17	1.3e-18	67.4
Pp3c15_5270V3.1.p	NRPE1-Type1	RNA_pol_Rpb1_5	PF04998.16	9.9e-17	61.1
Pp3c15_5270V3.1.p	NRPE1-Type1	RNA_pol_Rpb1_4	PF05000.16	2.3e-08	33.9
Anim55572	NRPE1-Type3	RNA_pol_Rpb1_5	PF04998.16	2.4e-26	92.7
Anim55572	NRPE1-Type3	RNA_pol_Rpb1_4	PF05000.16	9.4e-07	28.7
Mplm17563	NRPE1-Type3	RNA_pol_Rpb1_2	PF00623.19	2.3e-41	141.7
Mplm17563	NRPE1-Type3	RNA_pol_Rpb1_5	PF04998.16	5.4e-28	98.1
Mplm17563	NRPE1-Type3	RNA_pol_Rpb1_3	PF04983.17	1e-18	67.7
Mplm17563	NRPE1-Type3	RNA_pol_Rpb1_1	PF04997.11	1.9e-08	34
Mplm17563	NRPE1-Type3	RNA_pol_Rpb1_4	PF05000.16	2.1e-07	30.8
Cfom30477	NRPE1-Type3	RNA_pol_Rpb1_2	PF00623.19	7e-41	140.1
Cfom30477	NRPE1-Type3	RNA_pol_Rpb1_5	PF04998.16	6e-29	101.2
Cfom30477	NRPE1-Type3	RNA_pol_Rpb1_1	PF04997.11	2.2e-22	79.7
Cfom30477	NRPE1-Type3	RNA_pol_Rpb1_3	PF04983.17	2.2e-16	60.1
Cfom30477	NRPE1-Type3	RNA_pol_Rpb1_4	PF05000.16	9.7e-08	31.8
Pcum48142	NRPE1-Type3	RNA_pol_Rpb1_2	PF00623.19	1.3e-40	139.3
Pcum48142	NRPE1-Type3	RNA_pol_Rpb1_5	PF04998.16	4.6e-27	95
Pcum48142	NRPE1-Type3	RNA_pol_Rpb1_3	PF04983.17	2.9e-19	69.5
Pcum48142	NRPE1-Type3	RNA_pol_Rpb1_4	PF05000.16	4.1e-08	33
Schm35726	NRPE1-Type3	RNA_pol_Rpb1_2	PF00623.19	2.9e-40	138.1
Schm35726	NRPE1-Type3	RNA_pol_Rpb1_5	PF04998.16	1.6e-29	103
Schm35726	NRPE1-Type3	RNA_pol_Rpb1_3	PF04983.17	5.5e-13	49.1
Schm35726	NRPE1-Type3	RNA_pol_Rpb1_4	PF05000.16	1.3e-06	28.2
Pvim3280	NRPE1-Type3	RNA_pol_Rpb1_2	PF00623.19	8.6e-39	133.3
Pvim3280	NRPE1-Type3	RNA_pol_Rpb1_1	PF04997.11	2.5e-21	76.2
Pvim3280	NRPE1-Type3	RNA_pol_Rpb1_3	PF04983.17	6.9e-13	48.7
Pvim3280	NRPE1-Type3	RNA_pol_Rpb1_4	PF05000.16	3.4e-07	30.1
Dpem20109	NRPE1-Type3	RNA_pol_Rpb1_2	PF00623.19	3.1e-43	147.8
Dpem20109	NRPE1-Type3	RNA_pol_Rpb1_1	PF04997.11	3.4e-30	105.3
Dpem20109	NRPE1-Type3	RNA_pol_Rpb1_5	PF04998.16	8.3e-21	74.5
Dpem20109	NRPE1-Type3	RNA_pol_Rpb1_3	PF04983.17	9.6e-18	64.5
Ovam67121	NRPE1-Type3	RNA_pol_Rpb1_2	PF00623.19	3.3e-40	137.9
Ovam67121	NRPE1-Type3	RNA_pol_Rpb1_3	PF04983.17	6.1e-15	55.4
Ovam67121	NRPE1-Type3	RNA_pol_Rpb1_1	PF04997.11	3.8e-09	36.2
Ovam67121	NRPE1-Type3	RNA_pol_Rpb1_4	PF05000.16	1.4e-08	34.5
Vstm12883	NRPE1-Type3	RNA_pol_Rpb1_5	PF04998.16	2.7e-27	95.8
Vstm12883	NRPE1-Type3	RNA_pol_Rpb1_3	PF04983.17	1.3e-14	54.4
Vstm12883	NRPE1-Type3	RNA_pol_Rpb1_4	PF05000.16	1.1e-07	31.7
Acam53576	NRPE1-Type3	RNA_pol_Rpb1_5	PF04998.16	3.1e-22	79.2
Acam53576	NRPE1-Type3	RNA_pol_Rpb1_4	PF05000.16	1.2e-09	37.9
Smlm85804	NRPE1-Type3	RNA_pol_Rpb1_2	PF00623.19	1.4e-36	126.2
Smlm85804	NRPE1-Type3	RNA_pol_Rpb1_1	PF04997.11	1e-23	84.1
Smlm85804	NRPE1-Type3	RNA_pol_Rpb1_5	PF04998.16	5.2e-19	68.6
Smlm85804	NRPE1-Type3	RNA_pol_Rpb1_3	PF04983.17	8.5e-09	35.4
Smlm85804	NRPE1-Type3	RNA_pol_Rpb1_4	PF05000.16	8.1e-06	25.7
Isim44889	NRPE1-Type2	RNA_pol_Rpb1_2	PF00623.19	1.5e-36	126
Isim44889	NRPE1-Type2	RNA_pol_Rpb1_3	PF04983.17	3.4e-23	82.2
Isim44889	NRPE1-Type2	RNA_pol_Rpb1_1	PF04997.11	4.8e-21	75.3
Isim44889	NRPE1-Type2	RNA_pol_Rpb1_5	PF04998.16	6.8e-21	74.8
Isim44889	NRPE1-Type2	RNA_pol_Rpb1_4	PF05000.16	7.4e-07	29
Lcem14994	NRPE1-Type2	RNA_pol_Rpb1_2	PF00623.19	1.8e-23	83.5
Lcem14994	NRPE1-Type2	RNA_pol_Rpb1_5	PF04998.16	2.6e-22	79.4
Lcem14994	NRPE1-Type2	RNA_pol_Rpb1_3	PF04983.17	1.7e-15	57.2
Lcem14994	NRPE1-Type2	RNA_pol_Rpb1_4	PF05000.16	1.1e-07	31.7
Selmo441655	NRPD1-Type2	RNA_pol_Rpb1_2	PF00623.19	4.4e-31	108.2
Selmo441655	NRPD1-Type2	DUF3223	PF11523.7	1.9e-21	76.6
Selmo441655	NRPD1-Type2	RNA_pol_Rpb1_3	PF04983.17	2.7e-21	76
Selmo441655	NRPD1-Type2	RNA_pol_Rpb1_1	PF04997.11	5.6e-10	39
Selmo441655	NRPD1-Type2	RNA_pol_Rpb1_5	PF04998.16	7.8e-10	38.5
Selmo441655	NRPD1-Type2	RNA_pol_Rpb1_4	PF05000.16	5.2e-08	32.7
Sunm27994	NRPD1-Type2	RNA_pol_Rpb1_2	PF00623.19	1.2e-32	113.3
Sunm27994	NRPD1-Type2	RNA_pol_Rpb1_3	PF04983.17	1.4e-24	86.7
Sunm27994	NRPD1-Type2	DUF3223	PF11523.7	6.1e-23	81.4
Sunm27994	NRPD1-Type2	RNA_pol_Rpb1_5	PF04998.16	1.3e-14	54.2
Sunm27994	NRPD1-Type2	RNA_pol_Rpb1_4	PF05000.16	1.2e-06	28.3
Scum69262	NRPD1-Type3	RNA_pol_Rpb1_2	PF00623.19	3.2e-32	111.9
Scum69262	NRPD1-Type3	RNA_pol_Rpb1_3	PF04983.17	3.9e-18	65.8
Scum69262	NRPD1-Type3	RNA_pol_Rpb1_5	PF04998.16	3.8e-13	49.4
Scum69262	NRPD1-Type3	RNA_pol_Rpb1_4	PF05000.16	1.1e-11	44.5
Smlm22928	NRPD1-Type3	RNA_pol_Rpb1_2	PF00623.19	1.7e-32	112.9
Smlm22928	NRPD1-Type3	DUF3223	PF11523.7	2.5e-21	76.2
Smlm22928	NRPD1-Type3	RNA_pol_Rpb1_3	PF04983.17	1.2e-16	61
Smlm22928	NRPD1-Type3	RNA_pol_Rpb1_1	PF04997.11	1.4e-12	47.5
Smlm22928	NRPD1-Type3	RNA_pol_Rpb1_5	PF04998.16	2.3e-12	46.8
Smlm22928	NRPD1-Type3	RNA_pol_Rpb1_4	PF05000.16	3.4e-10	39.7
Pvim54767	NRPD1-Type3	RNA_pol_Rpb1_2	PF00623.19	3.2e-31	108.7
Pvim54767	NRPD1-Type3	DUF3223	PF11523.7	4.4e-24	85
Pvim54767	NRPD1-Type3	RNA_pol_Rpb1_3	PF04983.17	4.4e-21	75.4
Pvim54767	NRPD1-Type3	RNA_pol_Rpb1_1	PF04997.11	7e-17	61.6
Pvim54767	NRPD1-Type3	RNA_pol_Rpb1_4	PF05000.16	1.8e-11	43.8
Pvim54767	NRPD1-Type3	RNA_pol_Rpb1_5	PF04998.16	9e-11	41.6
Anim31645	NRPD1-Type3	DUF3223	PF11523.7	2.2e-23	82.8
Anim31645	NRPD1-Type3	RNA_pol_Rpb1_5	PF04998.16	2.2e-12	46.9
Anim31645	NRPD1-Type3	RNA_pol_Rpb1_4	PF05000.16	3.1e-10	39.9
Pcum65463	NRPD1-Type3	RNA_pol_Rpb1_2	PF00623.19	4.9e-33	114.6
Pcum65463	NRPD1-Type3	DUF3223	PF11523.7	6.2e-24	84.6
Pcum65463	NRPD1-Type3	RNA_pol_Rpb1_3	PF04983.17	6.3e-20	71.6
Pcum65463	NRPD1-Type3	RNA_pol_Rpb1_1	PF04997.11	1.8e-16	60.3
Pcum65463	NRPD1-Type3	RNA_pol_Rpb1_5	PF04998.16	3.8e-16	59.2
Pcum65463	NRPD1-Type3	RNA_pol_Rpb1_4	PF05000.16	5.8e-09	35.8
Eram49154	NRPE1-Type3	RNA_pol_Rpb1_5	PF04998.16	2.8e-24	85.9
Eram49154	NRPE1-Type3	RNA_pol_Rpb1_4	PF05000.16	1.7e-08	34.3
Pab8720349g0010	NRPE1-Type3	RNA_pol_Rpb1_2	PF00623.19	6.5e-34	117.5
Pab8720349g0010	NRPE1-Type3	RNA_pol_Rpb1_3	PF04983.17	1.8e-11	44.1
Pab8720349g0010	NRPE1-Type3	RNA_pol_Rpb1_5	PF04998.16	1.5e-09	37.6
Pab8720349g0010	NRPE1-Type3	RNA_pol_Rpb1_1	PF04997.11	1.6e-07	30.9
Pab10429268g0010	NRPD1-Type3	RNA_pol_Rpb1_2	PF00623.19	1.1e-29	103.7
Pab10429268g0010	NRPD1-Type3	RNA_pol_Rpb1_3	PF04983.17	2.5e-20	72.9
Pab10429268g0010	NRPD1-Type3	RNA_pol_Rpb1_4	PF05000.16	4.1e-10	39.5
Pab10429268g0010	NRPD1-Type3	RNA_pol_Rpb1_5	PF04998.16	8.2e-06	25.3
Ensed_10659-RA	NRPD1-Type1	RNA_pol_Rpb1_2	PF00623.19	1.8e-39	135.5
Ensed_10659-RA	NRPD1-Type1	DUF3223	PF11523.7	8.2e-25	87.4
Ensed_10659-RA	NRPD1-Type1	RNA_pol_Rpb1_1	PF04997.11	4.8e-22	78.6
Ensed_10659-RA	NRPD1-Type1	RNA_pol_Rpb1_3	PF04983.17	8.1e-19	68
Ensed_10659-RA	NRPD1-Type1	RNA_pol_Rpb1_5	PF04998.16	2.3e-16	59.9
Ensed_10659-RA	NRPD1-Type1	RNA_pol_Rpb1_4	PF05000.16	1.3e-07	31.4
Ensed_15069-RA	NRPE1-Type1	RNA_pol_Rpb1_2	PF00623.19	1e-37	129.8
Ensed_15069-RA	NRPE1-Type1	RNA_pol_Rpb1_1	PF04997.11	6.3e-31	107.8
Ensed_15069-RA	NRPE1-Type1	RNA_pol_Rpb1_3	PF04983.17	1.5e-21	76.9
Ensed_15069-RA	NRPE1-Type1	DUF3223	PF11523.7	3e-21	76
Ensed_15069-RA	NRPE1-Type1	RNA_pol_Rpb1_5	PF04998.16	3e-18	66.1
Ensed_15069-RA	NRPE1-Type1	RNA_pol_Rpb1_4	PF05000.16	3.1e-09	36.6
Hycur_11989-RA	NRPE1-Type1	RNA_pol_Rpb1_2	PF00623.19	1.6e-37	129.2
Hycur_11989-RA	NRPE1-Type1	RNA_pol_Rpb1_1	PF04997.11	1.1e-27	97.1
Hycur_11989-RA	NRPE1-Type1	DUF3223	PF11523.7	1.5e-20	73.8
Hycur_11989-RA	NRPE1-Type1	RNA_pol_Rpb1_3	PF04983.17	1e-19	70.9
Hycur_11989-RA	NRPE1-Type1	RNA_pol_Rpb1_5	PF04998.16	3.3e-18	66
Hycur_11989-RA	NRPE1-Type1	RNA_pol_Rpb1_4	PF05000.16	2.8e-09	36.8
Hycur_07584-RA	NRPD1-Type1	RNA_pol_Rpb1_2	PF00623.19	1.9e-40	138.7
Hycur_07584-RA	NRPD1-Type1	DUF3223	PF11523.7	2.3e-23	82.7
Hycur_07584-RA	NRPD1-Type1	RNA_pol_Rpb1_1	PF04997.11	1e-22	80.8
Hycur_07584-RA	NRPD1-Type1	RNA_pol_Rpb1_5	PF04998.16	2e-19	69.9
Hycur_07584-RA	NRPD1-Type1	RNA_pol_Rpb1_3	PF04983.17	2.2e-18	66.6
Hycur_07584-RA	NRPD1-Type1	RNA_pol_Rpb1_4	PF05000.16	1e-07	31.8
Thdel_05665-RA	NRPD1-Type1	RNA_pol_Rpb1_2	PF00623.19	1.6e-37	129.1
Thdel_05665-RA	NRPD1-Type1	DUF3223	PF11523.7	4.6e-24	85
Thdel_05665-RA	NRPD1-Type1	RNA_pol_Rpb1_1	PF04997.11	3.4e-19	69.2
Thdel_05665-RA	NRPD1-Type1	RNA_pol_Rpb1_3	PF04983.17	5.9e-18	65.2
Thdel_05665-RA	NRPD1-Type1	RNA_pol_Rpb1_5	PF04998.16	9.7e-18	64.4
Thdel_05665-RA	NRPD1-Type1	RNA_pol_Rpb1_4	PF05000.16	4.4e-07	29.7
Thdel_06351-RA	NRPE1-Type1	RNA_pol_Rpb1_2	PF00623.19	4.5e-38	131
Thdel_06351-RA	NRPE1-Type1	RNA_pol_Rpb1_1	PF04997.11	1e-30	107.1
Thdel_06351-RA	NRPE1-Type1	RNA_pol_Rpb1_3	PF04983.17	7.7e-23	81.1
Thdel_06351-RA	NRPE1-Type1	DUF3223	PF11523.7	3.7e-21	75.7
Thdel_06351-RA	NRPE1-Type1	RNA_pol_Rpb1_5	PF04998.16	1.6e-17	63.7
Thdel_06351-RA	NRPE1-Type1	RNA_pol_Rpb1_4	PF05000.16	3e-09	36.7
Trtom_00146-RA	NRPE1-Type1	RNA_pol_Rpb1_2	PF00623.19	6.3e-43	146.8
Trtom_00146-RA	NRPE1-Type1	RNA_pol_Rpb1_5	PF04998.16	3.6e-26	92.1
Trtom_00146-RA	NRPE1-Type1	DUF3223	PF11523.7	2.5e-23	82.6
Trtom_00146-RA	NRPE1-Type1	RNA_pol_Rpb1_1	PF04997.11	1.4e-19	70.5
Trtom_00146-RA	NRPE1-Type1	RNA_pol_Rpb1_3	PF04983.17	1.4e-16	60.7
Trtom_00146-RA	NRPE1-Type1	RNA_pol_Rpb1_4	PF05000.16	1.1e-07	31.6
Trtom_00340-RA	NRPD1-Type1	DUF3223	PF11523.7	3e-10	40.7
Trtom_00340-RA	NRPD1-Type1	RNA_pol_Rpb1_5	PF04998.16	2.7e-06	26.9
Ulhut_07026-RA	NRPE1-Type1	RNA_pol_Rpb1_2	PF00623.19	7.9e-40	136.7
Ulhut_07026-RA	NRPE1-Type1	RNA_pol_Rpb1_1	PF04997.11	1.5e-23	83.5
Ulhut_07026-RA	NRPE1-Type1	RNA_pol_Rpb1_3	PF04983.17	5.3e-20	71.8
Ulhut_07026-RA	NRPE1-Type1	DUF3223	PF11523.7	3.9e-19	69.2
Ulhut_07026-RA	NRPE1-Type1	RNA_pol_Rpb1_5	PF04998.16	1.1e-15	57.7
Ulhut_07026-RA	NRPE1-Type1	RNA_pol_Rpb1_4	PF05000.16	2.9e-09	36.7
Ulhut_04369-RA	NRPD1-Type1	RNA_pol_Rpb1_2	PF00623.19	1.2e-39	136.1
Ulhut_04369-RA	NRPD1-Type1	DUF3223	PF11523.7	1.1e-23	83.8
Ulhut_04369-RA	NRPD1-Type1	RNA_pol_Rpb1_1	PF04997.11	6.9e-21	74.8
Ulhut_04369-RA	NRPD1-Type1	RNA_pol_Rpb1_3	PF04983.17	2.2e-19	69.8
Ulhut_04369-RA	NRPD1-Type1	RNA_pol_Rpb1_5	PF04998.16	8.7e-19	67.9
Ulhut_04369-RA	NRPD1-Type1	RNA_pol_Rpb1_4	PF05000.16	8.5e-08	32

## Sheet: Supplementary data S5
Supplementary data S5: Topology comparison in diferent methods of all streptophytae algae branches in AGO tree
Methods	RAxML: ML	IQ-tree ML	mrbayes: BI
AU p-valunes	0.729	0.294	0.348
SM000005S17232	AGO2/3/7	AGO2/3/7	AGO2/3/7
SM000041S15439	AGO2/3/7	AGO2/3/7	AGO2/3/7
SM000054S18111	AGO2/3/7	AGO2/3/7	AGO2/3/7
SM000128S26198	AGO1/5/10	AGO1/5/10	AGO1/5/10
SM000188S03828	AGO1/5/10	AGO1/5/10	AGO1/5/10
SM000329S12567	AGO1/5/10	AGO1/5/10	AGO1/5/10
ME000039S06692	AGO4/6/9	AGO4/6/9	AGO4/6/9
ME000342S05758	AGO1/5/10	AGO1/5/10	AGO1/5/10
ME000085S09919	AGO1/5/10	AGO1/5/10	AGO1/5/10
KleflGAQ89017.1	AGO1/5/10	AGO-med	AGO1/5/10
KleflGAQ88686.1	AGO1/5/10	AGO1/5/10	AGO1/5/10
KleflGAQ86142.1	AGO4/6/9	AGO4/6/9	AGO4/6/9
KleflGAQ80850.1	AGO4/6/9	AGO4/6/9	AGO4/6/9
KleflGAQ77599.1	AGO1/5/10	AGO-med	AGO1/5/10
Chabr29701	AGO4/6/9	AGO4/6/9	AGO4/6/9
Chabr3051	AGO1/5/10	AGO1/5/10	AGO1/5/10
Mesvi434S06035	AGO-ALGA	AGO-ALGA	AGO-ALGA
Mesvi875S08523	AGO-ALGA	AGO-ALGA	AGO-ALGA
Mesvi1246S02254	AGO-ALGA	AGO-ALGA	AGO-ALGA
Mesvi1974S03922	AGO-ALGA	AGO-ALGA	AGO-ALGA
Chrsp6S07414	AGO-ALGA	AGO-med	AGO-ALGA
Chrsp23S03751	AGO-ALGA	AGO-med	AGO-ALGA
Chrsp35S00397	AGO-ALGA	AGO-ALGA	AGO-ALGA

## Sheet: Supplementary data S6
Supplementary data S6: Models used in different phylogenetic trees
	RAxML: ML tree	IQ-TREE: ML	MrBayes: BI tree
AGO	PROTCATGTR	LG+F+R8	GTR-GAMMA
DCL	PROTCATGTR	LG+F+R7	GTR-GAMMA
RDR	PROTCATGTR	LG+F+R5	GTR-GAMMA
NRPDE1	PROTCATGTR	JTT+F+R5	GTR-GAMMA
NRPX1	PROTCATGTR
NPRX2	PROTCATGTR
NRPX3	PROTCATGTR
NRPX4	PROTCATGTR
SDN	PROTCATGTR
NRPX7	PROTCATGTR
URT	PROTCATGTR
SE	PROTCATGTR
HEN1	PROTCATGTR
DRB	PROTCATGTR
